# Supplementary material for: A noval approach based on TCN-LSTM network for predicting waterlogging depth with waterlogging monitoring station
Source: PLoS One. 2023 Oct 12;18(10):e0286821. doi: 10.1371/journal.pone.0286821 (PMC10569531; doi:10.1371/journal.pone.0286821)
Supplement: S1 Data — (BIB) [file pone.0286821.s001.bib]

@article{2015Whether,
  title={Whether a large disaster could change public concern and risk perception: a case study of the 7/21 extraordinary rainstorm disaster in Beijing in 2012},
  author={ Su, Y.  and  Zhao, F.  and  Tan, L. },
  journal={Natural Hazards},
  volume={78},
  number={1},
  pages={555-567},
  year={2015},
}


@article{tran2020predicting,
  title={Predicting urban waterlogging risks by regression models and internet open-data sources},
  author={Tran, Ducthien and Xu, Dawei and Dang, Vanha and Alwah, Abdulfattah AQ},
  journal={Water},
  volume={12},
  number={3},
  pages={879},
  year={2020},
  publisher={MDPI}
}


@article{2021Towards,
  title={Towards Monitoring Waterlogging with Remote Sensing for Sustainable Irrigated Agriculture},
  author={ Besten, Nadja Den  and  Steele-Dunne, Susan  and  Jeu, Richard De  and  Zaag, Pieter Van Der },
  journal={Remote Sensing},
  volume={13},
  number={15},
  pages={2929},
  year={2021},
}


@article{2020A,
  title={A Novel Approach to Measuring Urban Waterlogging Depth from Images Based on Mask Region-Based Convolutional Neural Network},
  author={ Huang, Jing  and  Kang, Jinle  and  Wang, Huimin  and  Wang, Zhiqiang  and  Qiu, Tian },
  journal={Sustainability},
  volume={12},
  year={2020},
}


@article{jiang2018extraction,
  title={Extraction of urban waterlogging depth from video images using transfer learning},
  author={Jiang, Jingchao and Liu, Junzhi and Qin, Cheng-Zhi and Wang, Dongliang},
  journal={Water},
  volume={10},
  number={10},
  pages={1485},
  year={2018},
  publisher={MDPI}
}


@article{2020Obtaining,
  title={Obtaining Urban Waterlogging Depths from Video Images Using Synthetic Image Data},
  author={ Jiang, Jingchao  and  Qin, Cheng Zhi  and  Yu, Juan  and  Cheng, Changxiu  and  Huang, Jingzhou },
  journal={Remote Sensing},
  volume={12},
  number={6},
  pages={1014},
  year={2020},
}


@Article{s22031236,
    AUTHOR = {Shui, Hanyue and Geng, Haoran and Li, Qiong and Du, Li and Du, Yuan},
    TITLE = {A Low-Power High-Accuracy Urban Waterlogging Depth Sensor Based on Millimeter-Wave FMCW Radar},
    JOURNAL = {Sensors},
    VOLUME = {22},
    YEAR = {2022},
    NUMBER = {3},
    ARTICLE-NUMBER = {1236},
    URL = {https://www.mdpi.com/1424-8220/22/3/1236},
    PubMedID = {35161981},
    ISSN = {1424-8220},
    DOI = {10.3390/s22031236}
}


@Article{nhess-2022-36,
    AUTHOR = {Zhang, Z. and Liang, J. and Zhou, Y. and Huang, Z. and Jiang, J. and Liu, J. and Yang, L.},
    TITLE = {A Multi-strategy-mode-waterlogging-prediction Framework for Urban  Flood Depth},
    JOURNAL = {Natural Hazards and Earth System Sciences Discussions},
    VOLUME = {2022},
    YEAR = {2022},
    PAGES = {1--41},
    URL = {https://nhess.copernicus.org/preprints/nhess-2022-36/},
    DOI = {10.5194/nhess-2022-36}
}


@article{2020Establishment,
  title={Establishment of urban waterlogging pre-warning system based on coupling RBF-NARX neural networks},
  author={ Wei, Ming  and  She, Lin  and  You, Xue Yi },
  journal={Water Science & Technology},
  volume={82},
  number={9},
  pages={1921-1931},
  year={2020},
}


@article{2020Depth,
  title={Depth prediction of urban flood under different rainfall return periods based on deep learning and data warehouse},
  author={ Wu, Z.  and  Zhou, Y.  and  Wang, H.  and  Jiang, Z. },
  journal={Science of The Total Environment},
  volume={716},
  number={2},
  pages={137077},
  year={2020},
}


@inproceedings{2009Forecast,
  title={Forecast of Poyang Lake's Water Level by Wavelet-ANFIS Model},
  author={ Zhang, R.  and  Dong, Z.  and  Guo, H. },
  booktitle={Proceedings of the 2009 International Conference on Computational Intelligence and Natural Computing(Volume 1)},
  year={2009},
}


@article{2005Groundwater,
  title={Groundwater Level Forecasting Using Artificial Neural Networks},
  author={ Daliakopoulos, I. N.  and  Coulibaly, P.  and  Tsanis, I. K. },
  journal={Journal of Hydrology},
  volume={309},
  number={1},
  pages={229-240},
  year={2005},
}


@Article{w10101389,
    AUTHOR = {Liang, Chen and Li, Hongqing and Lei, Mingjun and Du, Qingyun},
    TITLE = {Dongting Lake Water Level Forecast and Its Relationship with the Three Gorges Dam Based on a Long Short-Term Memory Network},
    JOURNAL = {Water},
    VOLUME = {10},
    YEAR = {2018},
    NUMBER = {10},
    ARTICLE-NUMBER = {1389},
    URL = {https://www.mdpi.com/2073-4441/10/10/1389},
    ISSN = {2073-4441},
    DOI = {10.3390/w10101389}
}


@article{0Forecasting,
  title={Forecasting of water level in multiple temperate lakes using machine learning models},
  author={ Sz, A  and  Bh, B  and  Mp, C  and  Ac, C  and  Bs, D },
  journal={Journal of Hydrology},
  volume={585},
}


@article{2020Combining,
  title={Combining Statistical Machine Learning Models with ARIMA for Water Level Forecasting: The Case of the Red River},
  author={ Phan, Tth  and  Hoai, N. X. },
  journal={Advances in Water Resources},
  volume={142},
  pages={103656},
  year={2020},
}


@article{2021Future,
  title={Future projections of water level and thermal regime changes of a multipurpose subtropical reservoir (Sao Paulo, Brazil)},
  author={ Barbosa, C. C.  and  Calijuri, Mdc  and  Santos, Acad  and  Ladwig, R.  and  Buarque, Acs },
  journal={Science of The Total Environment},
  pages={144741},
  year={2021},
}


@article{MAIER2010891,
    title = {Methods used for the development of neural networks for the prediction of water resource variables in river systems: Current status and future directions},
    journal = {Environmental Modelling & Software},
    volume = {25},
    number = {8},
    pages = {891-909},
    year = {2010},
    issn = {1364-8152},
    doi = {https://doi.org/10.1016/j.envsoft.2010.02.003},
    url = {https://www.sciencedirect.com/science/article/pii/S1364815210000411},
    author = {Holger R. Maier and Ashu Jain and Graeme C. Dandy and K.P. Sudheer},
    keywords = {Artificial neural networks, Water resources, River systems, Forecasting, Prediction, Modelling process, Model development, Review},

}


@article{2020Water,
  title={Water Level Prediction Model Based on GRU and CNN},
  author={ Pan, M.  and  Zhou, H.  and  Cao, J.  and  Liu, Y.  and  Chen, C. H. },
  journal={IEEE Access},
  volume={PP},
  number={99},
  pages={1-1},
  year={2020},
}


@Article{w13202907,
    AUTHOR = {Fu, Yuexin and Hu, Zhuhua and Zhao, Yaochi and Huang, Mengxing},
    TITLE = {A Long-Term Water Quality Prediction Method Based on the Temporal Convolutional Network in Smart Mariculture},
    JOURNAL = {Water},
    VOLUME = {13},
    YEAR = {2021},
    NUMBER = {20},
    ARTICLE-NUMBER = {2907},
    URL = {https://www.mdpi.com/2073-4441/13/20/2907},
    ISSN = {2073-4441},
    DOI = {10.3390/w13202907}
}


@article{hrnjica2019lake,
  title={Lake level prediction using feed forward and recurrent neural networks},
  author={Hrnjica, Bahrudin and Bonacci, Ognjen},
  journal={Water Resources Management},
  volume={33},
  number={7},
  pages={2471--2484},
  year={2019},
  publisher={Springer}
}

@Article{nhess-2022-36,
    AUTHOR = {Zhang, Z. and Liang, J. and Zhou, Y. and Huang, Z. and Jiang, J. and Liu, J. and Yang, L.},
    TITLE = {A Multi-strategy-mode-waterlogging-prediction Framework for Urban  Flood Depth},
    JOURNAL = {Natural Hazards and Earth System Sciences Discussions},
    VOLUME = {2022},
    YEAR = {2022},
    PAGES = {1--41},
    URL = {https://nhess.copernicus.org/preprints/nhess-2022-36/},
    DOI = {10.5194/nhess-2022-36}
}

@article{2020MASK,
  title={A Novel Approach to Measuring Urban Waterlogging Depth from Images Based on Mask Region-Based Convolutional Neural Network},
  author={ Huang, J.  and  Kang, J.  and  Wang, H.  and  Wang, Z.  and  Qiu, T. },
  journal={Sustainability},
  volume={12},
  year={2020},
}

@article{2020ObtainingCNN,
  title={Obtaining Urban Waterlogging Depths from Video Images Using Synthetic Image Data},
  author={ Jiang, J.  and  Qin, C. Z.  and  Yu, J.  and  Cheng, C.  and  Huang, J. },
  journal={Remote Sensing},
  volume={12},
  number={6},
  pages={1014},
  year={2020},
}

@article{2022water, 
    title={Intelligent Prediction Method for Waterlogging Risk Based on AI and Numerical Model}, 
    volume={14}, 
    ISSN={2073-4441}, 
    url={http://dx.doi.org/10.3390/w14152282}, 
    DOI={10.3390/w14152282}, 
    number={15},
    journal={Water}, 
    publisher={MDPI AG}, 
    author={Liu, Yuanyuan and Liu, Yesen and Zheng, Jingwei and Chai, Fuxin and Ren, Hancheng}, 
    year={2022}, 
    month={Jul}, 
    pages={2282}    
}

@article{2021Construction,
  title={Construction of Rapid Early Warning and Comprehensive Analysis Models for Urban Waterlogging Based on AutoML and Comparison of the other three Machine Learning Algorithms},
  author={ Yga, B  and  Lqa, B  and  Ls, C  and  Hao, L. D. },
  year={2021},
}

@article{2021High,
  title={High-efficiency chaotic time series prediction based on time convolution neural network},
  author={ Cheng, W.  and  Wang, Y.  and  Peng, Z.  and  Ren, X.  and  Shuai, Y.  and  Zang, S.  and  Liu, H.  and  Cheng, H.  and  Wu, J. },
  journal={Chaos, Solitons & Fractals},
  volume={152},
  year={2021},
}

@article{2022LSTM,
  title={LSTM-TCN: dissolved oxygen prediction in aquaculture, based on combined model of long short-term memory network and temporal convolutional network},
  author={ Li, W.  and  Wei, Y.  and  An, D.  and  Jiao, Y.  and  Wei, Q. },
  journal={Environmental Science and Pollution Research},
  number={26},
  pages={29},
  year={2022},
}

@article{bai2018empirical,
  title={An empirical evaluation of generic convolutional and recurrent networks for sequence modeling},
  author={Bai, Shaojie and Kolter, J Zico and Koltun, Vladlen},
  journal={arXiv preprint arXiv:1803.01271},
  year={2018}
}


@article{yan2020temporal,
  title={Temporal convolutional networks for the advance prediction of ENSO},
  author={Yan, Jining and Mu, Lin and Wang, Lizhe and Ranjan, Rajiv and Zomaya, Albert Y},
  journal={Scientific reports},
  volume={10},
  number={1},
  pages={1--15},
  year={2020},
  publisher={Nature Publishing Group}
}


@article{hochreiter1997long,
  title={Long short-term memory},
  author={Hochreiter, Sepp and Schmidhuber, J{\"u}rgen},
  journal={Neural computation},
  volume={9},
  number={8},
  pages={1735--1780},
  year={1997},
  publisher={MIT Press}
}

@article{2021ARelu,
  title={A Hybrid Prediction Method for Realistic Network Traffic With Temporal Convolutional Network and LSTM},
  author={ Bi, J.  and  Zhang, X.  and  Yuan, H.  and  Zhang, J.  and  Zhou, M. C. },
  journal={IEEE Transactions on Automation Science and Engineering},
  volume={PP},
  number={99},
  pages={1-11},
  year={2021},
}

@article{2021leakyrelu,
  title={High-efficiency chaotic time series prediction based on time convolution neural network},
  author={ Cheng, W.  and  Wang, Y.  and  Peng, Z.  and  Ren, X.  and  Shuai, Y.  and  Zang, S.  and  Liu, H.  and  Cheng, H.  and  Wu, J. },
  journal={Chaos, Solitons & Fractals},
  volume={152},
  year={2021},
}


@article{31,
  title={Depth prediction of urban flood under different rainfall return periods based on deep learning and data warehouse},
  author={Wu, Zening and Zhou, Yihong and Wang, Huiliang and Jiang, Zihao},
  journal={Science of The Total Environment},
  volume={716},
  pages={137077},
  year={2020},
  publisher={Elsevier}
}

@article{32,
  title={An Effective Rainfall--Ponding Multi-Step Prediction Model Based on LSTM for Urban Waterlogging Points},
  author={Liu, Yongzhi and Zhang, Wenting and Yan, Ying and Li, Zhixuan and Xia, Yulin and Song, Shuhong},
  journal={Applied Sciences},
  volume={12},
  number={23},
  pages={12334},
  year={2022},
  publisher={MDPI}
}

@article{33, author = {Bai Lian & Liu Ping}, title = {Research on Flood Disaster prediction of subway station based on RF-RFE algorithm}, journal = {Railway standard design}, volume = {}, number = {}, year = {}, issn = {1004-2954}, doi ={10.13238/j.issn.1004-2954.202210130003} }

@article{34,
  title={Prediction of urban water accumulation points and water accumulation process based on machine learning},
  author={Wang, Hongfa and Zhao, Yajuan and Zhou, Yihong and Wang, Huiliang},
  journal={Earth Science Informatics},
  volume={14},
  pages={2317--2328},
  year={2021},
  publisher={Springer}
}

@article{35,
  title={Establishment of urban waterlogging pre-warning system based on coupling RBF-NARX neural networks},
  author={Wei, Ming and She, Lin and You, Xue-yi},
  journal={Water Science and Technology},
  volume={82},
  number={9},
  pages={1921--1931},
  year={2020},
  publisher={IWA Publishing}
}
